# Supplementary material for: A pilot study: VereMTB detection kit for rapid detection of multidrug-resistant mycobcterium tuberculosis in clinical sputum samples
Source: PLoS One. 2020 Mar 9;15(3):e0228312. doi: 10.1371/journal.pone.0228312 (PMC7062499; doi:10.1371/journal.pone.0228312)
Supplement: S1 Dataset — (XLSX) [file pone.0228312.s001.xlsx]

## Sheet: Sheet1
	Smear	MIGIT960 Culture	MIGIT 960 DST_RIF	MIGIT 960 DST_INH	VereMTB_MTB	VereMTB_rpoB	VereMTB_katG	VereMTB_inhA	Sequencing_MTB	Sequencing _rpoB	Sequencing _katG	Sequencing _inhA
1	-	NEG			NEG
2	-	TB	S	S	MTB	S	S	S	MTB	S	S	S
3	-	NEG			NEG
4	-	TB	S	S	MTB	S	S	S	MTB	S	S	S
5	-	NEG			NEG
6	-	NEG			NEG
7	-	NEG			NEG
8	-	NEG			NEG
9	-	NEG			NEG
10	-	NEG			NEG
11	-	NEG			NEG
12	-	NEG			MTB	Indeterminate	Indeterminate	Indeterminate	MTB	S	S	S
13	-	NEG			NEG
14	-	NEG			NEG
15	-	NEG			NEG
16	-	NEG			NEG
17	-	NEG			NEG
18	-	NEG			NEG
19	-	TB	S	R	MTB	Indeterminate	Indeterminate	Indeterminate	MTB
20	-	NEG			NEG
21	-	NEG			NEG
22	-	NEG			NEG
23	-	NEG			NEG
24	-	NEG			NEG
25	-	TB	S	S	MTB	R- D516V	S	S	MTB	R- D516V	S	S
26	-	NEG			NEG
27	-	NEG			NEG
28	-	NEG			NEG
29	-	NEG			NEG
30	-	NEG			NEG
31	-	NEG			NEG
32	-	NEG			NEG
33	-	NEG			NEG
34	-	NEG			NEG
35	-	NEG			NEG
36	-	NEG			NEG
37	-	NEG			NEG
38	-	NEG			NEG
39	-	NEG			NEG
40	-	NEG			NEG
41	-	NEG			NEG
42	-	NEG			NEG
43	-	NEG			NEG
44	-	TB	S	S	MTB	S	S	S	MTB	S	S	S
45	-	TB	S	S	MTB	Indeterminate	Indeterminate	Indeterminate	MTB	S	S	S
46	-	NEG			NEG
47	-	NEG			NEG
48	-	NEG			NEG
49	-	NEG			NEG
50	-	NEG			NEG
51	-	NEG			NEG
52	-	TB	S	S	NEG				MTB
53	-	TB	S	S	MTB	S	S	S	MTB	S	S	S
54	-	NEG			NEG
55	-	NEG			NEG
56	-	NEG			NEG
57	-	NEG			NEG
58	-	NEG			NEG
59	-	TB	S	S	MTB	S	S	S	MTB	S	S	S
60	-	NEG			NEG
61	1+	TB	S	S	MTB	S	S	S	MTB	S	S	S
62	1+	TB	S	S	MTB	R- H526Y; S531L	S	S	MTB	R- H526Y	S	S
63	1+	TB	S	S	MTB	S	S	S	MTB	S	S	S
64	1+	TB	S	R	MTB	S	S	S	MTB	S	S	S
65	1+	TB	S	S	MTB	S	S	S	MTB	S	S	S
66	1+	TB	S	S	MTB	S	S	S	MTB	S	S	S
67	1+	TB	S	S	MTB	S	S	S	MTB	S	S	S
68	1+	TB	S	R	MTB	S	S	R- InhA -15C>T	MTB	S	S	R- InhA -15C>T
69	1+	TB	S	S	MTB	S	S	S	MTB	S	S	S
70	1+	TB	S	S	MTB	S	S	S	MTB	S	S	S
71	1+	TB	S	S	MTB	S	S	S	MTB	S	S	S
72	1+	TB	S	R	MTB	S	S	S	MTB	S	S	S
73	1+	TB	S	R	MTB	S	R- S315T1/2	S	MTB	S	R-S315T1	S
74	2+	TB	S	S	MTB	S	S	S	MTB	S	S	S
75	2+	TB	S	S	MTB	S	S	S	MTB	S	S	S
76	2+	TB	S	S	MTB	R- S531L	S	S	MTB	S	S	S
77	2+	TB	R	R	MTB	R- S531L	S	S	MTB	R- S531L	S	S
78	2+	TB	S	S	MTB	S	S	S	MTB	S	S	S
79	2+	TB	S	S	MTB	S	S	S	MTB	S	S	S
80	2+	TB	S	S	MTB	S	S	S	MTB	S	S	S
81	2+	TB	R	S	MTB	R- S531L	S	S	MTB	R- S531L	S	S
82	2+	TB	S	S	MTB	S	S	S	MTB	S	S	S
83	2+	TB	S	S	MTB	S	S	S	MTB	S	S	S
84	2+	TB	S	S	MTB	S	R- S315T1/2	S	MTB	S	R-S315T1	S
85	3+	TB	S	S	MTB	S	S	S	MTB	S	S	S
86	3+	TB	R	R	MTB	R- D516V	R- S315T1	S	MTB	R- D516V	R-S315T1	S
87	3+	TB	R	S	MTB	R- S531L	R- S315T1	S	MTB	R- S531L	S	S
88	3+	TB	R	R	MTB	R- S531L	R- S315T1/2	R- InhA -15C>T	MTB	R- S531L	R-S315T1	S
89	3+	TB	R	R	MTB	R- missing 515-518 WT probe	R- S315T1	S	MTB	R- H526L	R-S315T1	S
90	3+	TB	S	S	MTB	S	S	S	MTB	S	S	S
91	3+	TB	S	S	MTB	S	S	S	MTB	S	S	S
92	3+	TB	R	R	MTB	S	R- S315T1	S	MTB	R- H526L	R-S315T1	S
93	3+	TB	S	R	MTB	S	S	S	MTB	S	S	S
94	3+	TB	S	S	MTB	S	S	S	MTB	S	S	S
95	3+	TB	S	S	NEG				MTB	S	S	S
96	3+	TB	R	R	MTB	S	R- S315T1/2	S	MTB	R- H526Y	R-S315T1	S
97	3+	TB	S	S	MTB	S	S	S	MTB	S	S	S
98	3+	TB	R	S	MTB	R- S531L	S	S	MTB	R- S531L	S	S
99	3+	TB	S	S	MTB	S	S	S	MTB	S	S	S
100	4+	TB	R	S	MTB	R- H526Y	S	S	MTB	R- H526Y	S	S
101	4+	TB	R	R	MTB	R- H526Y	R- S315T1/2	S	MTB	R- H526Y	R-S315T1	S
102	4+	TB	R	R	MTB	R- S531L	R- S315T1/2	S	MTB	R- S531L	R-S315T1	R- InhA -15C>T
103	4+	TB	R	R	MTB	R- S531L	R- S315T1/2	S	MTB	R- S531L	R-S315T1	S
104	4+	TB	R	R	MTB	R- H526D	R- S315T1/2	S	MTB	R- H526D	R-S315T1	R- InhA -8C>T
105	1+	TB			kansasii				kansasii
106	1+	TB			intracellulare				intracellulare
107	1+	TB			intracellulare				intracellulare
108	2+	TB			intracellulare				intracellulare
109	2+	TB			intracellulare				intracellulare
110	4+	TB			intracellulare				intracellulare
111	1+	TB	S	S	MTB	S	S	S	MTB	S	S	S
112	1+	TB	S	S	MTB	S	S	S	MTB	S	S	S
113	1+	TB	S	S	MTB	S	S	S	MTB	S	S	S
114	1+	TB	S	S	MTB	S	S	S	MTB	S	S	S
115	1+	TB	S	S	MTB	S	S	S	MTB	S	S	S
116	1+	TB	S	R	MTB	S	R- S315T1	S	MTB	S	R- S315T1	S
117	1+	TB	S	S	MTB	S	S	S	MTB	S	S	S
118	2+	TB	S	S	MTB	S	S	S	MTB	S	S	S
119	2+	TB	S	S	MTB	S	S	S	MTB	S	S	S
120	2+	TB	S	S	MTB	S	S	S	MTB	S	S	S
121	2+	TB	S	S	MTB	S	S	S	MTB	S	S	S
122	2+	TB	S	S	MTB	S	S	S	MTB	S	S	S
123	3+	TB	S	S	MTB	S	S	S	MTB	S	S	S
124	3+	TB	S	S	MTB	S	S	S	MTB	S	S	S
